# Supplementary material for: Effects of low-dose X-ray medical diagnostics on female gonads: Insights from large animal oocytes and human ovaries as complementary models
Source: PLoS One. 2021 Jun 24;16(6):e0253536. doi: 10.1371/journal.pone.0253536 (PMC8224917; doi:10.1371/journal.pone.0253536)
Supplement: S1 File — (ZIP) [file pone.0253536.s001.zip]

Archive with 16 entries (13 files):
- Supporting information - original WB files/
- Supporting information - original WB files/bak 21-25 years.tif
- __MACOSX/
- __MACOSX/Supporting information - original WB files/
- __MACOSX/Supporting information - original WB files/._bak 21-25 years.tif
- Supporting information - original WB files/bak 33-36 years.tif
- __MACOSX/Supporting information - original WB files/._bak 33-36 years.tif
- Supporting information - original WB files/gapdh 21-25 years.tif
- __MACOSX/Supporting information - original WB files/._gapdh 21-25 years.tif
- Supporting information - original WB files/gapdh 33-36 years.tif
- __MACOSX/Supporting information - original WB files/._gapdh 33-36 years.tif
- Supporting information - original WB files/h2ax 21-25 years.tif
- __MACOSX/Supporting information - original WB files/._h2ax 21-25 years.tif
- Supporting information - original WB files/h2ax 33-36 years.tif
- __MACOSX/Supporting information - original WB files/._h2ax 33-36 years.tif
- __MACOSX/._Supporting information - original WB files
